# Supplementary material for: Precision Localization of Lipid‐Based Nanoparticles by Dual‐Fluorescent Labeling for Accurate and High‐Resolution Imaging in Living Cells
Source: Small Sci. 2023 Jun 27;3(8):2300084. doi: 10.1002/smsc.202300084 (PMC11936020; doi:10.1002/smsc.202300084)
Supplement: Supplementary file 2 — Supplementary Material [file SMSC-3-2300084-s001.zip]

Archive with 9 entries (9 files):
- supplementary movie 1_composite.avi
- supplementary movie 1_DiD+Hoechst.avi
- supplementary movie 1_TopFluor(t)+Hoechst.avi
- supplementary movie 2_composite.avi
- supplementary movie 2_DiD.avi
- supplementary movie 2_Lysosome.avi
- supplementary movie 2_TopFluor (h).avi
- supplementary movie 3_ROI 1.avi
- supplementary movie 3_ROI2.avi
